# Supplementary material for: Simultaneous detection of genomic imbalance in patients receiving preimplantation genetic testing for monogenic diseases (PGT-M)
Source: Front Genet. 2022 Sep 29;13:976131. doi: 10.3389/fgene.2022.976131 (PMC9559864; doi:10.3389/fgene.2022.976131)
Supplement: Supplementary file 3 [file Table2.XLSX]

## Sheet: Sheet1
Table S2. The primers sequence.
ID	SNP	Chromosome	Position	GSP1 sequences (5’-3‘)	GSP2 sequences (5’-3‘)	GSP2 Start	GSP2 End
SNP01	rs6578490	chr11	4391529	GTCTAATTCACTCACTGGCCTCA	CATGGCTACGATCCGACTTCTTCAGGAACAGAAACGAGCTCT	4391504	4391526
SNP02	rs12276850	chr11	4401360	GGAGAACTTTTATGTGACATGCA	CATGGCTACGATCCGACTTGCAAAGGTATACCTGGATTACTTGTT	4401330	4401355
SNP03	rs1823634	chr11	4440838	TGATCGTGCATTACAGAAAGTTTG	CATGGCTACGATCCGACTTAAGCCTAGGGAAGTTGCTCACTATAA	4440812	4440837
SNP04	rs73428088	chr11	4552641	AACTTCCTGTTCAGATGGTAAAATTT	CATGGCTACGATCCGACTTTTTACCCTGAATTTCATAGGGGTC	4552608	4552631
SNP05	rs2657177	chr11	4561558	GCAGGATAGAAGGATCCTGTATATTT	CATGGCTACGATCCGACTTTATTTTGGCCACTACCAGCAATT	4561526	4561548
SNP06	rs2566272	chr11	4563436	GATGGATCACTCAGATGAGAGGT	CATGGCTACGATCCGACTTGCAGAATGCTTATGCTCATAGCA	4563410	4563432
SNP07	rs1430399	chr11	4569613	AACTGCTGCCATCTACTATCCC	CATGGCTACGATCCGACTTCCATGCTCCTACCGAGGC	4569581	4569598
SNP08	rs61883563	chr11	4587043	ACAGAACTCAATACTTCTGGCTTTAA	CATGGCTACGATCCGACTTTTTAAGGCTTTTATTCTGAACTGCTC	4587009	4587034
SNP09	rs2657151	chr11	4597258	TAACCACAGAAAGGAAGTGGTGAG	CATGGCTACGATCCGACTTGAGGTTTACCGGAACTGAGAA	4597237	4597257
SNP10	rs931811	chr11	4623788	TACCAACCACGTGACAGGCTAT	CATGGCTACGATCCGACTTAGGGGCAAAGATAAAGGATACTATTT	4623758	4623783
SNP11	rs4910512	chr11	4627667	CACTTTGCTAGTTTGTGTTACCAGC	CATGGCTACGATCCGACTTCCAGCTAGAATCTATACAAGGAAGGG	4627641	4627666
SNP12	rs4910519	chr11	4657354	TTGATAATGAAATCAATGAGCTTAGA	CATGGCTACGATCCGACTTGATGAGTTAGGTGTTGAGTTTGAGGT	4657328	4657353
SNP13	rs10742354	chr11	4666287	CCTGGATCTTAGAATGGCTGGT	CATGGCTACGATCCGACTTCATCACATGTCACATCCTTAAGAGA	4666262	4666286
SNP14	rs11033251	chr11	4685076	CTAAAGTCTTTTGTCCTTGAATGTGC	CATGGCTACGATCCGACTTCCCCTAAATCACTTAACATTGTCTTT	4685047	4685072
SNP15	rs10836445	chr11	4692139	TTAAATTTGGTCTCCGTTGATACT	CATGGCTACGATCCGACTTATACTGGTGGTGGGAGATTTATTACC	4692113	4692138
SNP16	rs7122597	chr11	4729650	AAATGCCCTCTTGAACACACTTC	CATGGCTACGATCCGACTTCTTACTGATGTCTAAGCTCCTGTCTT	4729617	4729642
SNP17	rs7933187	chr11	4741954	CCCCAAGAGCTTATATTCTGACCTAT	CATGGCTACGATCCGACTTCCTATAATGAGAGGGAGCTGCTCT	4741926	4741949
SNP18	rs7102381	chr11	4747352	TAGTTTGTTGGGAGACTTTGATGAAC	CATGGCTACGATCCGACTTGAACTCACAAAAGAAGTCCAAGAGAA	4747326	4747351
SNP19	rs10742372	chr11	4757938	CATACTTTGACGATCCTGGAAT	CATGGCTACGATCCGACTTGGAATCAGTCAAGATGGTAGTATACC	4757910	4757935
SNP20	rs2595975	chr11	4941587	CCATCTATAATTGGCTTGTGTAAGTG	CATGGCTACGATCCGACTTAAGTGGTCTTTTGCTTGCTGTAC	4941557	4941579
SNP21	rs840708	chr11	4951599	GGGTAGCTGACGAATGCTTC	CATGGCTACGATCCGACTTGCTTCAAGGTATACCTTGGATATCT	4951566	4951590
SNP22	rs10837019	chr11	4973597	CAACTAATTGCTCCTCATCTTGTTAG	CATGGCTACGATCCGACTTTTATATTGAGCTGCCTATCCTCA	4973574	4973596
SNP23	rs2499957	chr11	5036384	GTTTCCTCACCTAGACTCTAGGTTCA	CATGGCTACGATCCGACTTGTTCATCCATTAGCACAATGTCTG	5036351	5036374
SNP24	rs2445267	chr11	5058056	ATGCCCTGGTCTGTATAAATGG	CATGGCTACGATCCGACTTTCAGTACAGGAGTTTCTGAACCC	5058022	5058044
SNP25	rs2500018	chr11	5068177	CCGTCTGTGCTCCACTACATTAC	CATGGCTACGATCCGACTTATTACGCAACCATCTTGACATC	5068153	5068174
SNP26	rs3002643	chr11	5073133	TATCTTCAATGTCCCAATGTTGG	CATGGCTACGATCCGACTTGTTGGTATCATGGCTGTGATGTT	5073103	5073125
SNP27	rs1455959	chr11	5128411	CATGTGTCCAATGTAATACAACAAGT	CATGGCTACGATCCGACTTACATTTGGATAGGTTACATAGCAACC	5128379	5128404
SNP28	rs3813727	chr11	5255912	GAGATTGGCTGTTCTGTCATGT	CATGGCTACGATCCGACTTGTCTTGACTCAGAAACCCTGTTCTC	5255883	5255907
SNP29	rs11036644	chr11	5311063	GTTCAGCTCTCCTGTATGCTTCC	CATGGCTACGATCCGACTTAGGTCTGTTGCATCAAGAGTGAG	5311040	5311062
SNP30	rs2647548	chr11	5403371	AAACCCAACCATCAAAATGTGTAC	CATGGCTACGATCCGACTTTGACATGTCATATAAACTCATTCAGG	5403345	5403370
SNP31	rs2736538	chr11	5405039	TTACCATTAAGTTCTCCCAGCTG	CATGGCTACGATCCGACTTCTTTAGGAGGATAAATCCTTCTGTGA	5405013	5405038
SNP32	rs2736525	chr11	5424838	TAGCCAAAAACCATAGTAGGAAGAAA	CATGGCTACGATCCGACTTGTTTGCTTGCTCTCTATAATAACAGG	5424812	5424837
SNP33	rs10838105	chr11	5461031	GTTACTCTTGTTGCACAGCAGATG	CATGGCTACGATCCGACTTCTAATACCTGAGTGCTGTCAGAAAAG	5460999	5461024
SNP34	rs10838107	chr11	5461263	CTGCCTAAGTGTTTCTTCTCAGG	CATGGCTACGATCCGACTTAAAATCAGTACCCTTCTTTCTTCCTG	5461232	5461257
SNP35	rs1498492	chr11	5468006	TCCCATTCTAGGGACATCTATTTCTT	CATGGCTACGATCCGACTTACAGGACTCTCTGTCCAGTGGAT	5467980	5468002
SNP36	rs7938426	chr11	5471832	TTTCAGAAATCTCAAGGTTCTAGTTC	CATGGCTACGATCCGACTTAGTTCCAGGAATAGGAGAATTTGTGT	5471804	5471829
SNP37	rs7120894	chr11	5472735	TCTGGATCCCAAGTAATCAGAGTTC	CATGGCTACGATCCGACTTAGTTCTTGAAGAGACACAAGCATATG	5472704	5472729
SNP38	rs7942704	chr11	5473060	AACAGCGGTATGTAATTCTGGG	CATGGCTACGATCCGACTTCTGGGGTCCTTCTCTAAAATGAG	5473033	5473055
SNP39	rs404280	chr11	5510341	GAGTCCTCAATTCTACTTGCCATG	CATGGCTACGATCCGACTTGTGGCTATCTGTAACCCATTAAGGTA	5510315	5510340
SNP40	rs317781	chr11	5528177	TGCTGCTCTATCTCTATCTGCTTAG	CATGGCTACGATCCGACTTCTTAGAGATCAGCATCAAATCCTG	5528147	5528170
SNP41	rs12294369	chr11	5567068	GTAGTTTGCACAGCTTCTACAGGAAG	CATGGCTACGATCCGACTTCCTTCCAGACTGGTTACACTCTTC	5567044	5567067
SNP42	rs10838302	chr11	5567709	ATTCTGTCATATATTTTGCCACCATA	CATGGCTACGATCCGACTTAATCTTACACAATTACAAGCCC	5567685	5567706
SNP43	rs7120668	chr11	5567854	CCACTGGTCCTATACCTTCTTCC	CATGGCTACGATCCGACTTTTCCCCAGTAATGCCTCTATAAC	5567831	5567853
SNP44	rs1694676	chr11	5573831	AAAGGATGAACAGGCCTGTACC	CATGGCTACGATCCGACTTATGGTCACTCATGTTGTACATGG	5573806	5573828
SNP45	rs446099	chr11	5574493	GTAACTGCTTCAACTCACTGTGAGAT	CATGGCTACGATCCGACTTAGATGCCAAGAATTCAGAAGAGG	5574464	5574486
SNP46	rs7114840	chr11	5658566	TGGTGTTATCATATATCCATTGTTTG	CATGGCTACGATCCGACTTTTTGTTTGCTAGAGGGACTGATA	5658543	5658565
SNP47	rs10838475	chr11	5660023	TTTGTGGAATGTAGTATTGTACCTGT	CATGGCTACGATCCGACTTCCTGTACAGAATGAAGTCTAGCTGC	5659998	5660022
SNP48	rs2133256	chr11	5705675	ATGAACTAGGGAAAGAACTCCATTTA	CATGGCTACGATCCGACTTCAGTGACAATGACAGGACTACAGA	5705651	5705674
SNP49	rs1498555	chr11	5712997	CTAAGGCAAGGAGTTGGTAATTTCTC	CATGGCTACGATCCGACTTTCTCCTGAGTCTTATCTCGATCTTAT	5712970	5712995
SNP50	rs2343232	chr11	5770929	AGATAGGACTTTTGTTTCATGTGTTT	CATGGCTACGATCCGACTTTGCAGTAGCAAAATCTAATCCACA	5770905	5770928
SNP51	rs7115498	chr11	5831847	AATACCAGAAAAGACTTTCAGAAGGA	CATGGCTACGATCCGACTTAAGGTGGTACAGAAGATAAGCTGGT	5831815	5831839
SNP52	rs10838680	chr11	5839744	AAGATGTCATCCTAGATTTCAAACAA	CATGGCTACGATCCGACTTAACAACTCCTAAAGATTCTCAGCCAT	5839715	5839740
SNP53	rs10838722	chr11	5864855	TACACAATTGACCAGAACACTTTGAT	CATGGCTACGATCCGACTTGAATACGTGGAGGCTTGAAGAAG	5864821	5864843
SNP54	rs7111152	chr11	5879139	ATACTCTCCACAATTTCTCCTAGCCT	CATGGCTACGATCCGACTTAGCAACATTGGTACCAGGAATAG	5879106	5879128
SNP55	rs7120891	chr11	5898820	TTAATCTTGACAATGTGAGCAAGATG	CATGGCTACGATCCGACTTGGACTACTAAAATGTTCCAGCTCTTA	5898793	5898818
SNP56	rs2198445	chr11	5933434	GCTTGACGATCTGATCAGTGC	CATGGCTACGATCCGACTTAGTGCCTTGTTATTGCTTAGCAA	5933411	5933433
SNP57	rs11604431	chr11	5952729	TAAAGGACCCACTCAAGTTCCC	CATGGCTACGATCCGACTTAGTTCCCCATTTCCTTAGAGCAC	5952703	5952725
SNP58	rs10769550	chr11	6011761	ATAAGAGGGTTTCTTTGGTCCCTA	CATGGCTACGATCCGACTTCCCTAGTAATCACTCTGCACTGC	6011729	6011751
SNP59	rs11040271	chr11	6029540	TGGAATATAATCCCACTCCTTACATA	CATGGCTACGATCCGACTTGTAACTCTGGCCGCATCTCTAT	6029511	6029532
SNP60	rs4600187	chr11	6043443	GAGGAGTCTGGCCGATGA	CATGGCTACGATCCGACTTATGATAGAGAAAGTGATGTGTCTCCT	6043417	6043442
SNP61	rs4758374	chr11	6076286	ACTTGGAGCCTAATTTTCCAGGT	CATGGCTACGATCCGACTTAATCTCCTCATGGATAGGGGAAG	6076259	6076281
SNP62	rs11040512	chr11	6090262	GATCATGTGAATCCCCCAATATC	CATGGCTACGATCCGACTTATCCCCAATACCTCAAGTACCAC	6090236	6090258
SNP63	rs4537732	chr11	6104242	GGTACTAACTCAGTTTCAAAGGGAAT	CATGGCTACGATCCGACTTTAGAAGATATAGCAGGTGTCATTTCA	6104216	6104241
SNP64	rs869900	chr11	6217122	CCAAGATGTGCTTAGATAGCTTCTAT	CATGGCTACGATCCGACTTTATAAGTATGAACTGGAGCTTGGGAG	6217091	6217116
SNP65	rs11040807	chr11	6234753	AACACCTTTAGGACCTTGCTCCT	CATGGCTACGATCCGACTTTGGTATTACGTTCCTCTAGTCACTC	6234728	6234752
HBB01	HBB gene	chr11	/	AGCAAGAGAACTGAGTGGAGTCAA	CATGGCTACGATCCGACTTTGAGAGATGCAGGATAAGCAA	5246363	5246383
HBB02	HBB gene	chr11	/	AAGGCATATGCATCAGGGG	CATGGCTACGATCCGACTTGTTGCCAATGTGCATTAGCT	5246525	5246544
HBB03	HBB gene	chr11	/	CTCACCTTCTTTCATGGAGTTTAA	CATGGCTACGATCCGACTTTCCCAAGGTTTGAACTAGCTC	5246592	5246612
HBB04	HBB gene	chr11	/	CCCAGTTTAGTAGTTGGACTTAGGG	CATGGCTACGATCCGACTTTTAGGGAACAAAGGAACCTTTAAT	5246778	5246801
HBB05	HBB gene	chr11	/	ACACAGACCAGCACGTTGC	CATGGCTACGATCCGACTTGTGGGAGGAAGATAAGAGGTATGA	5246959	5246982
HBB06	HBB gene	chr11	/	GGTAGCTGGATTGTAGCTGCT	CATGGCTACGATCCGACTTGCTGCTATTAGCAATATGAAACCTC	5247073	5247097
HBB07	HBB gene	chr11	/	GGTGCAAAGAGGCATGATAC	CATGGCTACGATCCGACTTTGATACATTGTATCATTATTGCCCTG	5247205	5247230
HBB08	HBB gene	chr11	/	GGGAGATTATGAATATGCAAATAAGC	CATGGCTACGATCCGACTTTAGTAATGTACTAGGCAGACTGTGT	5247470	5247494
HBB09	HBB gene	chr11	/	CTGAGACTTCCACACTGATGC	CATGGCTACGATCCGACTTTCATTCGTCTGTTTCCCATTC	5247692	5247712
HBB10	HBB gene	chr11	/	AACTGTACCCTGTTACTTATCCCC	CATGGCTACGATCCGACTTCCTTCCTATGACATGAACTTAACC	5247737	5247760
HBB11	HBB gene	chr11	/	GAAAGAAAACATCAAGCGTCC	CATGGCTACGATCCGACTTGCGTCCCATAGACTCACCC	5247790	5247808
HBB12	HBB gene	chr11	/	GCCATCACTAAAGGCACCG	CATGGCTACGATCCGACTTCACCGAGCACTTTCTTGCC	5247911	5247929
HBB13	HBB gene	chr11	/	GGTAGACCACCAGCAGCCTA	CATGGCTACGATCCGACTTGAAAATAGACCAATAGGCAGAGAGA	5248040	5248064
HBB14	HBB gene	chr11	/	TGCCCAGTTTCTATTGGTCTC	CATGGCTACGATCCGACTTCCTTAAACCTGTCTTGTAACCTTGAT	5248128	5248153
HBB15	HBB gene	chr11	/	TCATCCACGTTCACCTTGC	CATGGCTACGATCCGACTTCAGTAACGGCAGACTTCTCCTC	5248212	5248233
HBB16	HBB gene	chr11	/	GAGGTTGCTAGTGAACACAGTTG	CATGGCTACGATCCGACTTGTTGTGTCAGAAGCAAATGTAAGC	5248282	5248305
HBB17	HBB gene	chr11	/	GCAATAGATGGCTCTGCCC	CATGGCTACGATCCGACTTCTGACTTTTATGCCCAGCC	5248322	5248340
HBB18	HBB gene	chr11	/	AGATTGGCCAACCCTAGGG	CATGGCTACGATCCGACTTCTAGGGTGTGGCTCCACAG	5248384	5248402
HBB19	HBB gene	chr11	/	GGTGAGGTCTAAGTGATGACAGC	CATGGCTACGATCCGACTTCAGCCGTACCTGTCCTTGG	5248422	5248440
HBB20	HBB gene	chr11	/	GTGGCAAAGGTGCCCTTG	CATGGCTACGATCCGACTTGTTGTCCAGGTGAGCCAGG	5247879	5247897
