# Supplementary material for: Simultaneous detection of genomic imbalance in patients receiving preimplantation genetic testing for monogenic diseases (PGT-M)
Source: Front Genet. 2022 Sep 29;13:976131. doi: 10.3389/fgene.2022.976131 (PMC9559864; doi:10.3389/fgene.2022.976131)
Supplement: Supplementary file 6 [file Table3.XLSX]

## Sheet: Sheet1
Table S3. The result of TAGs-seq and clinlical diagnosis
Family	Sample	Age	TAGs-seq PGT-A	TAGs-seq direct sequencing（M/F）	TAGs-seq PGT-M	PGT-A detect by previous karyomapping or NGS#	PGT-M detect by previous karyomapping or NGS#（M/F）
					Haplotype*
Family1	Mother blood	35	46,XX	β41-42/βN	M1/M2	/	/
	Father blood	38	46,XY	β41-42/βN	F1/F2	/	/
	Proband blood	NA	46,XY	β41-42/β41-42	M1/F1	/	/
	Embryo1	NA	46,XY	β41-42/βN	M1F2(19|0,0|4)	46,XN	β41-42/βN
	Embryo2	NA	46,XX	β41-42/β41-42	M1F1(28|0,13|0)	46,XN	β41-42/β41-42
	Embryo3	NA	47,XX,+1	β41-42/βN	M1F2(19|0,0|4)	48,XN,+1,+22	β41-42/βN
	Embryo4	NA	46,XY	βN/βN	M2F2(0|28,0|13)	46,XN	βN/βN
	Embryo5	NA	47,XX,+4	βN/β41-42	M2F1(0|19,4|0)	47,XN,+4	βN/β41-42
	Embryo6	NA	45,XY,-16	βN/β41-42	M2F1(0|19,4|0)	45,XN,-16	βN/β41-42
Family2	Mother blood	34	46,XX	β41-42/βN	M1/M2	/	/
	Father blood	34	46,XY	βE/βN	F1/F2	/	/
	Proband blood	NA	46,XX	β41-42/βE	M1/F1	/	/
	Embryo1	NA	Amplification failure	Amplification failure	Amplification failure	Amplification failure	Amplification failure
	Embryo2	NA	44,XX,-16,-21	βN/βN	M2F2(0|31,0|25)	44,XN,-16,-21	βN/βN
	Embryo3	NA	46,XY	βN/βN	M2F2(0|31,0|25)	46,XN	βN/βN
	Embryo4	NA	45,XY,-21	βE/βN	M2F1(0|22,16|0)	45,XN,-21	βE/βN
	Embryo5	NA	46,XY	βN/βN	M2F2(0|31,0|25)	46,XN	βN/βN
	Embryo6	NA	46,XY	β41-42/βE	M1F1(31|0,25|0)	46,XN	β41-42/βE
	Embryo7	NA	45,XX,-16	βN/βN	M2F2(0|31,0|25)	45,XN,-16	βN/βN
	Embryo8	NA	45,XX,-16	βN/βN	M2F2(0|31,0|25)	45,XN,-16	βN/βN
Family3	Mother blood	33	46,XX	β41-42/βN	M1/M2	/	/
	Father blood	34	46,XY	β41-42/βN	F1/F2	/	/
	Proband blood	NA	46,XX	β41-42/β41-42	M1/F1	/	/
	Embryo1	NA	46,XY	β41-42/β41-42	M1F1(14|0,24|0)	46,XN	β41-42/β41-42
	Embryo2	NA	47,XX,+X	βN/βN	M2F2(0|14,0|24)	48,XN,+5,+18	βN/βN
	Embryo3	NA	46,XX	β41-42/β41-42	M1F1(14|0,24|0)	46,XN	β41-42/β41-42
	Embryo4	NA	46,XX,	β41-42/βN	M1F2(8|0,0|19)	46,XN	β41-42/βN
	Embryo5	NA	46,XX,del(9p24.3-9p21.3)(21.69M)	βN/βN	F2M2(0|14,0|24)	46,XN,-9p21.3->pter	βN/βN
Family4	Mother blood	36	46,XX	β17/βN	M1/M2	/	/
	Father blood	41	46,XY	β17/βN	F1/F2	/	/
	Proband blood	NA	46,XY	β17/β17	M1/F1	/	/
	Embryo1	NA	46,XY,	βN/βN	M2F2(0|25,0|17)	46,XN	βN/βN
	Embryo2	NA	47,XX,del(7q36.2-7q36.3)(4.61M),+16	β17/βN	M1F2(20|0,0|13)	47,XN,+7q,+16	β17/βN
	Embryo3	NA	46,XY	βN/β17	M2F1(0|20,13|0)	46,XN	βN/β17
	Embryo4	NA	46,XY	β17/β17	M1F1(25|0,18|0)	46,XN	β17/β17
	Embryo5	NA	46,XX,	βN/β17	M2F1(0|20,13|0)	46,XN	βN/β17
	Embryo6	NA	46,XN,-10,+17	β17/β17	M1F1(25|0,18|0)	46,XN,-10,+17	β17/β17
Family5#	Mother blood	31	46,XX	β41-42/βN	M1/M2	/	/
	Father blood	32	46,XY	β41-42/βN	F1/F2	/	/
	Proband blood	NA	46,XX	β41-42/β41-42	M1/F1	/	/
	Embryo1	NA	46,XY	β41-42/βN	M1F2(16|0,0|20)	46,XN	β41-42/βN
	Embryo2	NA	46,XX	β41-42/β41-42	M1F1(16|0,21|0)		β41-42/β41-42
	Embryo3	NA	46,XX	β41-42/β41-42	M1F1(17|0,21|0)		β41-42/β41-42
	Embryo4	NA	46,XX	β41-42/βN	M1F2(16|0,0|20)	46,XN	β41-42/βN
	Embryo5		46,XY,del(19q13.33-19q13.43)(8.55M),dup(19q13.11-19q13.33)(17.51M)	βN/βN	M2F2(0|17,0|21)	46,XN, +mos(4)(q31.21q35.2)(47.45Mb); + (19)(p13.11q13.33)(30.66Mb); -(19) (q13.33q13.43)(7.93Mb)	βN/βN
		NA
	Embryo6	NA	46,XY	β41-42/β41-42	M1F1(17|0,21|0)	46,XN, +mos (15)	β41-42/β41-42
	Embryo7	NA	46,XX,del(1q21.1-1q44)(103.70M),	β41-42/βN	?F2(11|5,0|20)	46,XN,-(1)(q21.1q44)(104.11Mb)	β41-42/βN
	Embryo8	NA	45,XY,-13	βN/βN	M2F2(0|17,0|21)	45,XN,-13	βN/βN
Family6#	Mother blood	32	46,XX	β17/βN	M1/M2	/	/
	Father blood	31	46,XY	β41-42/βN	F1/F2	/	/
	Proband blood	NA	46,XX	β41-42/β17	M1/F1	/	/
	Embryo1	NA	46,XX	β17/βN	M1F2(13|0,1|7)	46,XN	β17/βN
	Embryo2	NA	46,XY	βN/β41-42	M2F1(0|12,7|0)	46,XN	βN/β41-42
	Embryo3	NA	46,XX	βN/β41-42	M2F1(0|12,7|0)	46,XN	βN/β41-42
	Embryo4	NA	46,XY,del(14q24.3-14q32.33)(32.52M)(0.57),del(7q36.2-7q36.3)(5.98M)(0.67)	βN/β41-42	M2F1(0|12,7|0)	46,XN,del(14)(q24.3-q32.33)(29.51MB)	βN/β41-42
	Embryo5	NA	46,XY	βN/β41-42	M2F1(0|12,7|0)	46,XN	βN/β41-42
	Embryo6	NA	46,XX	β17/βN	M1F2(12|0,0|7)	46,XN,dup(mosaic)(19)(p13.3-p13.11)(18.44MB)	β17/βN
Family7	Mother blood	NA	46,XX	β654/βN	M1/M2	/	/
	Father blood	NA	46,XY	β654/βN	F1/F2	/	/
	Proband blood	NA	46,XY	β654/β654	M1/F1	/	/
	Embryo1	NA	46,XY	βN/β654	M2F1(0|15,11|1)	46,XN	βN/β654
	Embryo2	NA	46,XX	β654/βN	M1F2(17|0,0|17)	46,XN	β654/βN
	Embryo3	NA	46,XY	βN/β654	M2F1(0|17,17|0)	46,XN	βN/β654
	Embryo4	NA	Amplification failure	Amplification failure	Amplification failure	Amplification failure	Amplification failure
	Embryo5	NA	46,XX	βN/β654	M2F1(1|15,14|0)	46,XN, +1q mosaic	βN/β654
	Embryo6	NA	46,XY,dup(1p36.32-1p35.3)(25.59M)	βN/β654	M2F1(0|17,15|0)	46, XN, +1(p35.3-pter), -10(q25.3-qter)	βN/β654
	Embryo7	NA	46,XY,dup(1q12-1q23.3)(20.11M)	βN/β654	M2F1(1|15,11|0)	46,XN	βN/β654
	Embryo8	NA	46,XX	βN/βN	M2F2(0|17,0|18)	46,XN	βN/βN
	Embryo9	NA	46,XY	βN/βN	M2F2(1|18,0|17)	46,XN	βN/βN
	Embryo10	NA	46,XY	β654/βN	M1F2(13|0,0|17)	Not Determined	β654/βN
Family8	Mother blood	NA	46,XX	β17/βN	M1/M2	/	/
	Father blood	NA	46,XY	β41-42/βN	F1/F2	/	/
	Proband blood	NA	46,XY	β41-42/β17	M1/F1	/	/
	Embryo1	NA	46,XY	β41-42/β17	M1F1(16|0,11|0)	46,XN	β41-42/β17
	Embryo2	NA	46,XX	β17/βN	M1F2(14|0,0|13)	46,XN, dup(7)(q11.1-q11.2)	β17/βN
	Embryo3	NA	46,XX	βN/βN	M2F2(2|12,0|14)	46,XN, -19(q13.43),-22(q13.2-q13.31) mosaic	βN/βN
	Embryo4	NA	46,XY	β17/βN	M1F2(14|0,0|13)	46,XN, +7(p14.3-pter) mosaic, +9q mosaic	β17/βN
	Embryo5	NA	46,XY	β17/βN	M1F2(12|0,0|9)	46, XN	β17/βN
	Embryo6	NA	46,XY	βN/β41-42	M2F1(1|12,12|0)	46, XN	βN/β41-42
	Embryo7	NA	46,XY	βN/βN	M2F2(1|15,1|13)	46, XN, dup(7)(q11.1-q11.2)	βN/βN
*We define M1 F1 as the haplotype which links with the disease mutation in mother and father, respectively.
M1F2(19|0,0|4) means 19 SNPs from M1 haploptype, 0 SNP from M2 haplotype, 0 SNPs from F1 haploptype, 4 SNPs from F2 haplotype.
#Family1, 2, 3, 4, 7, 8 were tested by karyomapping, Family5 and Family6 were tested by NGS.
