# Supplementary material for: Simultaneous detection of genomic imbalance in patients receiving preimplantation genetic testing for monogenic diseases (PGT-M)
Source: Front Genet. 2022 Sep 29;13:976131. doi: 10.3389/fgene.2022.976131 (PMC9559864; doi:10.3389/fgene.2022.976131)
Supplement: Supplementary file 10 [file Table6.XLSX]

## Sheet: Sheet1
ID	Chromosome	Position	TAGs-seq MDA1			TAGs-seq MDA2			TAGs-seq MDA3			TAGs-seq MDA4			TAGs-seq gDNA1			TAGs-seq gDNA2			TAGs-seq gDNA3			TAGs-seq gDNA4			30X whole genome gDNA			30X whole genome MDA
			GENOTYPE	MAF	DEPTH	GENOTYPE	MAF	DEPTH	GENOTYPE	MAF	DEPTH	GENOTYPE	MAF	DEPTH	GENOTYPE	MAF	DEPTH	GENOTYPE	MAF	DEPTH	GENOTYPE	MAF	DEPTH	GENOTYPE	MAF	DEPTH	GENOTYPE	MAF	DEPTH	GENOTYPE	MAF	DEPTH
IVS-2- 654(C>T)	chr11	5247153	G/G	0.001	7391	G/G	0.001	10995	G/G	0.001	9656	G/G	0.001	5720	G/G	0.001	8157	G/G	0.001	4448	G/G	0.001	8867	G/G	0.001	8159	G/G	0	32	G/G	0	19
CD71-72(+A)	chr11	5247905	T/T	0.001	3960	T/T	0.002	6871	T/T	0.001	5229	T/T	0.001	3126	T/T	0.004	4482	T/T	0.002	3292	T/T	0.002	6052	T/T	0	4305	T/T	0	34	T/T	0	24
CD43 (G>T)	chr11	5247992	C/C	0.001	13193	C/C	0.001	22022	C/C	0.001	15370	C/C	0.001	10385	C/C	0	12770	C/C	0.001	8126	C/C	0	19454	C/C	0.001	11630	C/C	0	35	C/C	0	30
CD41-42 (-CTTT)	chr11	5247993-5247996	AAAG/AAAG	0.003	13176	AAAG/AAAG	0.003	22016	AAAG/AAAG	0.003	15353	AAAG/AAAG	0.002	10378	AAAG/AAAG	0.002	12768	AAAG/AAAG	0.003	8123	AAAG/AAAG	0.003	19470	AAAG/AAAG	0.003	11624	AAAG/AAAG	0	36	AAAG/AAAG	0	30
IVS-1-5(G>C)	chr11	5248155	C/C	0.001	6078	C/C	0	10752	C/C	0.001	7313	C/C	0.001	5635	C/C	0	6076	C/C	0.001	4438	C/C	0.001	9400	C/C	0.002	7122	C/C	0	44	C/C	0	28
βE (CD26 G>A)	chr11	5248173	C/C	0	5918	C/C	0.001	10781	C/C	0.001	7368	C/C	0.002	5677	C/C	0.001	6143	C/C	0	4480	C/C	0	9258	C/C	0.001	7163	C/C	0	45	C/C	0	25
CD17 (A>T)	chr11	5248200	T/T	0.003	5534	T/T	0.003	10460	T/T	0.005	7544	T/T	0.003	5517	T/T	0.009	5975	T/T	0.005	4341	T/T	0.005	9034	T/T	0.003	7089	T/T	0	45	T/T	0	27
-28 (A>G)	chr11	5248329	T/T	0.004	7233	T/T	0.001	16303	T/T	0.002	9171	T/T	0.002	6084	T/T	0.002	7799	T/T	0.002	5347	T/T	0.003	12398	T/T	0.002	9571	T/T	0.033	30	T/T	0.05	20
-29(A>G)	chr11	5248330	T/T	0.002	7235	T/T	0.001	16310	T/T	0.002	9174	T/T	0.002	6084	T/T	0	7806	T/T	0.001	5355	T/T	0.002	12400	T/T	0.001	9574	T/T	0	30	T/T	0	20
IVS-1-1(G>T)	chr11	5248159	C/C	0.001	6130	C/C	0.002	10919	C/C	0.001	7341	C/C	0.001	5692	C/C	0.001	6076	C/C	0	4477	C/C	0	9499	C/C	0.001	7138	C/C	0	44	C/C	0	24
CD27-28(+T)	chr11	5248168	G/G	0	5981	G/G	0.001	10863	G/G	0.003	7303	G/G	0	5677	G/G	0.001	6074	G/G	0	4480	G/G	0.002	9261	G/G	0.001	7142	G/G	0	45	G/G	0	25
rs6578490	chr11	4391529	AG	0.219	36310	AG	0.231	22776	AG	0.185	20744	AG	0.254	9781	AG	0.46	6195	AG	0.466	5476	AG	0.496	4985	AG	0.498	6126	AG	0.433	30	AG	0.205	44
rs12276850	chr11	4401360	AG	0.228	18468	AG	0.232	26140	AG	0.212	26040	AG	0.233	15569	AG	0.491	13396	AG	0.489	7578	AG	0.451	13145	AG	0.489	9200	AG	0.407	27	AG	0.182	22
rs1823634	chr11	4440838	TT	0.000540024	24073	TT	0.00046897	25588	TT	0.000608254	32881	TT	0.00034965	17160	TT	0.00040004	9999	TT	0.000707214	7070	TT	0.000805987	8685	TT	0.000151976	6580	TT	0.0294118	34	TT	0	54
rs73428088	chr11	4552641	AG	0.270849	17567	AG	0.288927	27699	AG	0.243281	24186	AG	0.236798	14865	AG	0.396571	10500	AG	0.428466	6780	AG	0.394701	13889	AG	0.473197	7779	AG	0.30303	33	AG	0.261905	42
rs2657177	chr11	4561558	AC	0.367824	14893	AC	0.334876	22686	AC	0.397805	18954	AC	0.37695	12113	AC	0.483645	9569	AC	0.464563	5799	AC	0.483516	11435	AC	0.483168	8080	AC	0.333333	24	AC	0.243243	37
rs2566272	chr11	4563436	TC	0.459581	20597	TC	0.431563	31854	TC	0.402244	31456	TC	0.38544	18571	TC	0.459399	13337	TC	0.443137	7817	TC	0.482142	14363	TC	0.436143	8660	TC	0.342105	38	TC	0.342105	38
rs1430399	chr11	4569613	GA	0.473546	19827	GA	0.492133	26249	GA	0.492713	26212	GA	0.474942	14606	GA	0.467921	8931	GA	0.464472	7107	GA	0.495807	10970	GA	0.470764	6020	GA	0.441176	34	GA	0.487179	39
rs61883563	chr11	4587043	CT	0.425529	6667	CT	0.413732	9001	CT	0.488148	7383	CT	0.469136	5427	CT	0.449011	7688	CT	0.448962	5780	CT	0.391354	10410	CT	0.456311	6489	CT	0.439024	41	CT	0.4	20
rs2657151	chr11	4597258	GG	0.0016931	11222	GG	0.000807809	14855	GG	0.00159008	12578	GG	0.00232816	9020	GG	0.00122073	9011	GG	0.00219539	6377	GG	0.00152006	9868	GG	0.00118012	6779	GG	0	38	GG	0	21
rs931811	chr11	4623788	TT	0.00443047	6997	TT	0.0044878	10250	TT	0.0051974	10005	TT	0.0081844	5987	TT	0.00261077	13406	TT	0.00369627	9469	TT	0.00304515	15106	TT	0.00379414	10279	TT	0	29	TT	0	11
rs4910512	chr11	4627667	AA	0.00127524	4705	AA	0.0025413	5509	AA	0.00534884	4300	AA	0.00252809	3560	AA	0.000951173	9462	AA	0.00116298	6019	AA	0.00109319	10977	AA	0.00103047	6793	AA	0	41	AA	0	12
rs4910519	chr11	4657354	GG	0.000807736	43331	GG	0.00114836	62698	GG	0.00241764	62044	GG	0.00184925	38394	GG	0.00169576	10025	GG	0.00107739	5569	GG	0.00228426	7880	GG	0.00223906	5806	GG	0	14	GG	0.0103093	97
rs10742354	chr11	4666287	GG	0.00076398	40577	GG	0.000720835	59653	GG	0.00106028	57532	GG	0.00115532	35488	GG	0.000973394	6164	GG	0.00144634	6914	GG	0.000968054	7231	GG	0.000660357	4543	GG	0	34	GG	0.00735294	136
rs11033251	chr11	4685076	AC	0.246881	64047	AC	0.21881	91079	AC	0.243339	90080	AC	0.241343	52705	AC	0.489727	14261	AC	0.48031	10462	AC	0.482605	14602	AC	0.488757	9917	AC	0.367347	49	AC	0.317647	85
rs10836445	chr11	4692139	AA	0.00284943	40008	AA	0.00197483	69373	AA	0.00209403	55873	AA	0.0023483	34493	AA	0.00288479	10746	AA	0.00276817	5780	AA	0.00156035	10895	AA	0.00269958	7779	AA	0	26	AA	0	93
rs7122597	chr11	4729650	AG	0.493426	13919	AG	0.480772	20725	AG	0.44133	20547	AG	0.465171	12432	AG	0.490154	9242	AG	0.493055	6695	AG	0.490774	9972	AG	0.49569	6381	AG	0.421053	38	AG	0.369565	46
rs7933187	chr11	4741954	GG	0.00281181	4979	GG	0.00509756	5689	GG	0.00467626	5560	GG	0.00695652	3450	GG	0.00310212	8059	GG	0.00400555	6491	GG	0.00508671	8650	GG	0.00651124	4761	GG	0.025641	39	GG	0	9
rs7102381	chr11	4747352	GA	0.418331	8761	GA	0.433191	11039	GA	0.487564	11057	GA	0.437152	8258	GA	0.470801	16319	GA	0.478511	11145	GA	0.466212	17595	GA	0.488224	10487	GA	0.42	50	GA	0.125	8
rs10742372	chr11	4757938	AG	0.271876	25622	AG	0.281666	33103	AG	0.268486	41965	AG	0.233689	22945	AG	0.427605	20989	AG	0.499161	11325	AG	0.473111	19004	AG	0.462853	11818	AG	0.4375	32	AG	0.0857143	35
rs2595975	chr11	4941587	TT	0.00131485	8366	TT	0.00154813	10981	TT	0.000996648	11037	TT	0.000951992	7353	TT	0.00203231	9841	TT	0.000600817	8322	TT	0.00075144	11977	TT	0.00132415	7552	TT	0	25	TT	0.0555556	18
rs840708	chr11	4951599	TC	0.47001	11187	TC	0.46106	20596	TC	0.473369	17893	TC	0.435025	8965	TC	0.491708	7779	TC	0.488967	4532	TC	0.470749	9162	TC	0.495655	5754	TC	0.5	28	TC	0.428571	21
rs10837019	chr11	4973597	CC	0.000882742	13594	CC	0.000879189	19336	CC	0.000580009	15517	CC	0.00056926	10540	CC	0.00157595	8249	CC	0.000164609	6075	CC	0.000773908	9045	CC	0.000509079	5893	CC	0	23	CC	0	31
rs2499957	chr11	5036384	GC	0.253296	15701	GC	0.289588	21092	GC	0.276787	21074	GC	0.264035	14517	GC	0.499462	5580	GC	0.44594	4754	GC	0.450514	8457	GC	0.487179	5109	GC	0.424242	33	GC	0.22807	57
rs2445267	chr11	5058056	TC	0.438298	14967	TC	0.345691	21256	TC	0.407145	20995	TC	0.362901	12604	TC	0.473442	5855	TC	0.484988	5662	TC	0.481423	9555	TC	0.483482	5055	TC	0.458333	24	TC	0.408163	49
rs2500018	chr11	5068177	AT	0.415031	13758	AT	0.356789	18574	AT	0.37184	15824	AT	0.396032	11744	AT	0.470619	5684	AT	0.452895	3800	AT	0.482948	6539	AT	0.484688	4735	AT	0.416667	24	AT	0.465116	43
rs3002643	chr11	5073133	GA	0.321771	15626	GA	0.399746	21246	GA	0.403583	28133	GA	0.326822	14283	GA	0.464865	8695	GA	0.441777	8124	GA	0.4949	10196	GA	0.480135	5940	GA	0.295455	44	GA	0.272727	33
rs1455959	chr11	5128411	GA	0.362988	15433	GA	0.38272	19688	GA	0.357308	20299	GA	0.288732	10747	GA	0.469594	9291	GA	0.457157	8076	GA	0.492755	11525	GA	0.49149	7697	GA	0.461538	39	GA	0.227273	22
rs3813727	chr11	5255912	AA	0.00310639	3863	AA	0.00420168	4760	AA	0.00519358	4236	AA	0.00237047	2953	AA	0.00351958	4546	AA	0.00458856	3269	AA	0.0025982	6543	AA	0.00320856	3740	AA	0	27	AA	0	13
rs11036644	chr11	5311063	AA	0.00367576	10338	AA	0.00349426	14023	AA	0.00391007	12276	AA	0.00277142	8299	AA	0.00358614	13106	AA	0.00410751	11199	AA	0.00528908	16449	AA	0.00352558	11062	AA	0.0238095	42	AA	0.0555556	18
rs2647548	chr11	5403371	GG	0.000965986	34162	GG	0.00111869	46483	GG	0.000836856	46603	GG	0.00143702	23660	GG	0.00218388	9158	GG	0.00125801	8744	GG	0.00127356	11778	GG	0.00229696	6095	GG	0.0243902	41	GG	0.0142857	70
rs2736538	chr11	5405039	CC	0.00136266	35959	CC	0.000819034	48838	CC	0.000981683	44821	CC	0.000750563	27979	CC	0.00122299	9812	CC	0.000952721	8397	CC	0.00145396	12380	CC	0.0034756	7193	CC	0.03125	32	CC	0	94
rs2736525	chr11	5424838	TT	0.00396054	13382	TT	0.00191288	18297	TT	0.002421	15696	TT	0.0027242	9177	TT	0.00240674	6648	TT	0.00219974	4546	TT	0.00319122	7834	TT	0.00278884	5020	TT	0	42	TT	0.0263158	38
rs10838105	chr11	5461031	AA	0.00180192	14984	AA	0.00135257	19962	AA	0.00230804	17764	AA	0.00448591	11146	AA	0.000999364	11007	AA	0.00173502	6340	AA	0.0019533	11263	AA	0.00281968	7093	AA	0	25	AA	0	15
rs10838107	chr11	5461263	CC	0.00398699	9531	CC	0.00389628	14886	CC	0.00440446	10671	CC	0.00515768	6786	CC	0.00405048	6419	CC	0.00383656	5213	CC	0.00524368	3242	CC	0.00488634	4707	CC	0	37	CC	0	20
rs1498492	chr11	5468006	AA	0.00261643	3822	AA	0.00279054	6092	AA	0.00231036	5194	AA	0.00415512	2888	AA	0.00388112	9791	AA	0.00253888	6302	AA	0.00202195	10386	AA	0.00111821	6260	AA	0	36	AA	0.0625	16
rs7938426	chr11	5471832	AA	0.00283286	4236	AA	0.00360855	6928	AA	0.00723634	6495	AA	0.00350263	3426	AA	0.00167137	9573	AA	0.00197768	7079	AA	0.00151469	9903	AA	0.00169611	7075	AA	0.0454545	22	AA	0	11
rs7120894	chr11	5472735	TT	0.00153531	5862	TT	0.00140829	8521	TT	0.00209018	6698	TT	0.00249532	6412	TT	0.000863558	11580	TT	0.00104493	7656	TT	0.00128518	15562	TT	0.00120493	10789	TT	0	45	TT	0	21
rs7942704	chr11	5473060	AA	0.00139995	11429	AA	0.00176367	11340	AA	0.00163069	12878	AA	0.00309495	9047	AA	0.001139	21949	AA	0.0007724	11652	AA	0.00099368	25159	AA	0.000920159	14128	AA	0.0217391	46	AA	0.0714286	14
rs404280	chr11	5510341	CC	0.00232052	28011	CC	0.00186388	38629	CC	0.00230303	35171	CC	0.00254651	24347	CC	0.00269573	8532	CC	0.00275446	7624	CC	0.00186138	9133	CC	0.00179007	6145	CC	0	35	CC	0	102
rs317781	chr11	5528177	CC	0.00640752	2341	CC	0.00232288	2583	CC	0.0108605	3591	CC	0.00537634	1488	CC	0.00448207	4016	CC	0.00315236	2855	CC	0.00535714	4480	CC	0.00391007	3069	CC	0	41	CC	0	6
rs12294369	chr11	5567068	CC	0.000777877	25711	CC	0.000802502	36137	CC	0.00177964	32029	CC	0.0010329	19363	CC	0.00123288	7300	CC	0.00112613	6216	CC	0.00158161	9484	CC	0.00191371	5748	CC	0.0434783	23	CC	0	71
rs10838302	chr11	5567709	TT	0.00492611	9947	TT	0.00799606	8129	TT	0.00778019	10154	TT	0.00863371	9266	TT	0.00746443	4287	TT	0.00419236	4055	TT	0.00644249	6364	TT	0.00528576	3027	TT	0	36	TT	0.0243902	41
rs7120668	chr11	5567854	AA	0.00194803	37987	AA	0.00174447	49872	AA	0.00179392	44595	AA	0.00209956	26196	AA	0.00157551	13329	AA	0.00176453	10201	AA	0.00303794	15471	AA	0.00359484	9458	AA	0.0263158	38	AA	0.015625	64
rs1694676	chr11	5573831	TT	0.00325576	16586	TT	0.0038929	23119	TT	0.00318457	21667	TT	0.00395826	13895	TT	0.00474888	6949	TT	0.00167424	4181	TT	0.00353357	8490	TT	0.00405314	4441	TT	0	32	TT	0	67
rs446099	chr11	5574493	CC	0.00211571	47738	CC	0.00271526	58558	CC	0.00187227	66764	CC	0.00350202	37407	CC	0.00204805	20019	CC	0.00308373	17187	CC	0.00245876	22369	CC	0.00342771	14587	CC	0	33	CC	0.0344828	58
rs7114840	chr11	5658566	CT	0.458199	15478	CT	0.449675	22474	CT	0.49761	21971	CT	0.477402	12612	CT	0.473392	9377	CT	0.492283	7516	CT	0.43244	10117	CT	0.436456	7066	CT	0.357143	28	CT	0.488372	43
rs10838475	chr11	5660023	CT	0.48416	19287	CT	0.482914	26425	CT	0.390519	23374	CT	0.484078	15419	CT	0.46941	10935	CT	0.484173	8877	CT	0.469241	14841	CT	0.455323	8304	CT	0.419355	31	CT	0.384615	39
rs2133256	chr11	5705675	AG	0.416629	11041	AG	0.430413	15980	AG	0.426772	13813	AG	0.394643	7541	AG	0.489761	12208	AG	0.476942	9693	AG	0.499641	12525	AG	0.487695	7802	AG	0.441176	34	AG	0.277778	18
rs1498555	chr11	5712997	TT	0.00296234	7089	TT	0.00275189	11265	TT	0.00239969	10418	TT	0.00425944	5165	TT	0.00129149	7743	TT	0.00288224	7286	TT	0.00284998	8772	TT	0.00538101	5761	TT	0.03125	32	TT	0	29
rs2343232	chr11	5770929	CT	0.443938	16464	CT	0.439449	19884	CT	0.408058	25489	CT	0.41337	12969	CT	0.431339	8775	CT	0.474675	9832	CT	0.404832	10140	CT	0.472797	6286	CT	0.464286	28	CT	0.285714	28
rs7115498	chr11	5831847	TT	0.000681862	30798	TT	0.00157095	43286	TT	0.00141317	36089	TT	0.000891341	23560	TT	0.00128502	15564	TT	0.000956439	11501	TT	0.00133527	17225	TT	0.00204082	10780	TT	0.0416667	24	TT	0	22
rs10838680	chr11	5839744	CC	0.00262828	25492	CC	0.00365118	33140	CC	0.00255843	31660	CC	0.0029107	17178	CC	0.00321437	12133	CC	0.0042735	9360	CC	0.00280829	12107	CC	0.00494866	8083	CC	0	46	CC	0	38
rs10838722	chr11	5864855	AA	0.00281848	51801	AA	0.00418158	71504	AA	0.00377485	65698	AA	0.00398959	41107	AA	0.00383697	11728	AA	0.0030373	8231	AA	0.00356196	13195	AA	0.00352154	8519	AA	0.0357143	28	AA	0.015873	63
rs7111152	chr11	5879139	AA	0.000814303	28245	AA	0.00101716	38342	AA	0.00116832	35093	AA	0.00111041	20713	AA	0.00089579	10047	AA	0.000800534	7495	AA	0.00225048	8887	AA	0.00277864	6478	AA	0.027027	37	AA	0	51
rs7120891	chr11	5898820	TT	0.00145377	10318	TT	0.00243812	13535	TT	0.00279259	11817	TT	0.00247235	7685	TT	0.00118356	9294	TT	0.00185644	6464	TT	0.0016424	9133	TT	0.00150066	5331	TT	0	27	TT	0.027027	37
rs2198445	chr11	5933434	CT	0.273978	18673	CT	0.233829	24210	CT	0.253019	25591	CT	0.25796	15107	CT	0.48318	9156	CT	0.359948	6901	CT	0.471762	10925	CT	0.48178	6696	CT	0.454545	22	CT	0.157895	19
rs11604431	chr11	5952729	GC	0.206844	30946	GC	0.187523	38454	GC	0.235598	36401	GC	0.179877	23655	GC	0.496874	9278	GC	0.467924	8589	GC	0.495622	11192	GC	0.495072	6494	GC	0.46875	32	GC	0.222222	63
rs10769550	chr11	6011761	AG	0.395172	6835	AG	0.379614	10890	AG	0.285077	9408	AG	0.382121	5336	AG	0.49604	12249	AG	0.439352	8030	AG	0.484563	12956	AG	0.418845	8416	AG	0.435897	39	AG	0.272727	11
rs11040271	chr11	6029540	TT	0.00308849	22341	TT	0.00362374	33115	TT	0.00327453	33898	TT	0.00316031	20884	TT	0.00427475	10293	TT	0.00453544	7717	TT	0.00353868	12434	TT	0.00490196	6936	TT	0	35	TT	0	31
rs4600187	chr11	6043443	AA	0.00155684	31474	AA	0.00183529	47404	AA	0.00122473	48174	AA	0.00127139	29102	AA	0.00216811	17988	AA	0.001876	10661	AA	0.00165318	17542	AA	0.00198095	13125	AA	0	38	AA	0	51
rs4758374	chr11	6076286	TT	0.00132791	24851	TT	0.00139987	36432	TT	0.001775	32676	TT	0.00178831	17894	TT	0.00130099	13067	TT	0.00177657	9569	TT	0.00202156	14840	TT	0.00179262	10599	TT	0	44	TT	0.0222222	45
rs11040512	chr11	6090262	AC	0.178755	31434	AC	0.149577	43710	AC	0.122552	46870	AC	0.18843	27607	AC	0.427548	20248	AC	0.48588	16041	AC	0.46792	23519	AC	0.462521	11900	AC	0.4375	48	AA	0.05	40
rs4537732	chr11	6104242	TC	0.147651	144103	TC	0.138156	187860	TC	0.120843	187028	TC	0.131232	111314	TC	0.498998	16960	TC	0.493649	9448	TC	0.4481	20241	TC	0.498038	10702	TC	0.375	24	TC	0.107692	130
rs869900	chr11	6217122	CC	0.00314074	75460	CC	0.00352066	97993	CC	0.00317792	100380	CC	0.00332728	62213	CC	0.0025344	11048	CC	0.00312755	7354	CC	0.00439174	11385	CC	0.00424779	8475	CC	0.0222222	45	CC	0.0143885	139
rs11040807	chr11	6234753	TT	0.00074151	13486	TT	0.00150376	17290	TT	0.000764818	15690	TT	0.00129955	10773	TT	0.00167275	6576	TT	0.00124467	5624	TT	0.00236374	7192	TT	0.00164986	5455	TT	0	26	TT	0	42
GENOTYPE: Allele compare to the hg19 reference
MAF: Minor allele frequency
Depth: The number reads coverd target site
Two suspicious SNPs (rs10742372, rs11040512) result arising from the WGS data of the MDA product were marked red
