# Supplementary material for: Simultaneous detection of genomic imbalance in patients receiving preimplantation genetic testing for monogenic diseases (PGT-M)
Source: Front Genet. 2022 Sep 29;13:976131. doi: 10.3389/fgene.2022.976131 (PMC9559864; doi:10.3389/fgene.2022.976131)
Supplement: Supplementary file 13 [file Table4.XLSX]

## Sheet: Sheet1
Sample	Raw reads(SE)	Clean reads	Target region					Whole genome region
			Target enrichment sequencing (TES) reads	TES reads alignment to the HBB gene and flanking region	% TES reads alignment to the HBB gene and flanking region	% total reads alignment to the HBB gene and flanking region	Mean sequencing depth of the HBB gene and flanking region	Whole genome sequencing(WGS) reads	% total reads alignment to the whole genome region	Mean sequencing depth of whole genome region	Coverage of whole genome region(%)
03918-MDA1	20958979	19989256	1773963	1725491	0.972676	0.0863209	20299.9	18205273	0.910753	0.31	0.1983
03918-MDA2	29555532	28382670	2481930	2407931	0.970185	0.0848381	28328.6	25884174	0.911971	0.44	0.257
03918-MDA3	30960658	30021647	2355287	2285823	0.970507	0.0761392	26892	27641892	0.920732	0.47	0.2811
03918-MDA4	32078869	31125492	1442824	1392108	0.964849	0.0447257	16377.7	29631845	0.952012	0.51	0.1934
03918-gDNA1	16199047	15753890	910615	890827	0.97827	0.0565465	10480.3	14801797	0.939565	0.25	0.1759
03918-gDNA2	9611053	9372927	651990	637195	0.977308	0.0679825	7496.4	8673212	0.925347	0.15	0.1083
03918-gDNA3	20641483	19341190	1077141	1053522	0.978073	0.0544704	12394.4	18188616	0.940408	0.31	0.208
03918-gDNA4	18469577	17991451	681403	660681	0.969589	0.0367219	7772.7	17243059	0.958403	0.29	0.2028
03918 30XWGS gDNA	5.92923e+08	592092600	/	/	/	/	/	/	0.9986	30.3	0.9909
03918 30XWGS MDNA	6.10995e+08	610139799	/	/	/	/	/	/	0.9986	31.6	0.985
