# Supplementary material for: Simultaneous detection of genomic imbalance in patients receiving preimplantation genetic testing for monogenic diseases (PGT-M)
Source: Front Genet. 2022 Sep 29;13:976131. doi: 10.3389/fgene.2022.976131 (PMC9559864; doi:10.3389/fgene.2022.976131)
Supplement: Supplementary file 14 [file Table1.XLSX]

## Sheet: Sheet1
Table S1. The adapters sequence.
ID	Sequences (5’-3‘)
Adapter1 sequence	/5‘Phos/AGTCGGAGGCCAAGCGGTCTTAGGAAGACAABBBBBBBBBBCAACTCCTTGGCTCACA#
Adapter2 sequence	AGCCAAGGTCAGTAACGACATGGCTACGATCCGACTT
B, the 10nt sample barcode sequence of DNBSeq sequence platform
