# Supplementary material for: Simultaneous detection of genomic imbalance in patients receiving preimplantation genetic testing for monogenic diseases (PGT-M)
Source: Front Genet. 2022 Sep 29;13:976131. doi: 10.3389/fgene.2022.976131 (PMC9559864; doi:10.3389/fgene.2022.976131)
Supplement: Supplementary file 17 [file Table5.XLSX]

## Sheet: Sheet1
Family ID	Sample ID	Total reads	Clean reads	Target region			Whole genome region
				TES reads alignment to the HBB gene and flanking region	% total reads alignment to the HBB gene and flanking region	Mean sequencing depth of the HBB gene and flanking region	Whole genome sequencing(WGS) reads	% total reads alignment to the whole genome region	Mean sequencing depth of whole genome region	Coverage of whole genome region(%)
F1	E1	20117551	19724185	556349	0.0282064	6545.3	19143724	0.970571	0.33	0.1553
F1	E2	29146487	28534694	1787315	0.0626366	21027.2	26700923	0.935735	0.46	0.2034
F1	E3	19252509	18875449	1045172	0.055372	12296.1	17796210	0.942823	0.3	0.1442
F1	E4	32188888	31463827	2134787	0.0678489	25115.1	29256216	0.929837	0.5	0.2167
F1	E5	25447736	24821802	1715000	0.0690925	20176.5	23048094	0.928542	0.39	0.1794
F1	E6	20638764	20200393	2058734	0.101916	24220.4	18088676	0.895462	0.31	0.146
F1	Father	29665622	29083516	1484387	0.0510388	17463.4	27562821	0.947713	0.47	0.1843
F1	Mother	24180922	23744056	85686	0.00360873	1008.1	23647167	0.995919	0.4	0.0962
F1	Proband child	16472433	16160275	714160	0.0441923	8401.9	15425052	0.954504	0.26	0.127
F2	E2	18073015	17692950	1529364	0.0864392	17992.5	16120764	0.911141	0.28	0.1294
F2	E3	23429427	22928229	1900335	0.0828819	22356.9	20977414	0.914916	0.36	0.1401
F2	E4	27334605	26731145	2305414	0.0862445	27122.5	24374643	0.911844	0.42	0.1859
F2	E5	26012358	25286334	1325385	0.0524151	15592.8	23887933	0.944697	0.41	0.1771
F2	E6	24761565	24067221	942176	0.0391477	11084.4	23076378	0.95883	0.39	0.1753
F2	E7	23632303	23029774	790332	0.0343178	9298	22190423	0.963554	0.38	0.1766
F2	E8	17590951	17140556	591661	0.0345182	6960.7	16520207	0.963808	0.28	0.1372
F2	Father	11848069	11559172	861169	0.0745009	10131.4	10672537	0.923296	0.18	0.0833
F2	Mother	27088090	26508856	997593	0.0376324	11736.4	25479229	0.961159	0.43	0.1181
F2	Proband child	27466734	26959054	2219312	0.0823216	26109.6	24697659	0.916117	0.42	0.1898
F3	E1	17753359	17377796	545619	0.0313975	6419	16810256	0.967341	0.29	0.1369
F3	E2	31675455	30754514	1343769	0.0436934	15809	29357670	0.954581	0.5	0.2136
F3	E3	27555599	26808710	915301	0.0341419	10768.2	25853990	0.964388	0.44	0.1925
F3	E4	31909978	31080782	1471591	0.0473473	17312.8	29558555	0.951024	0.5	0.2158
F3	E5	28289891	27564283	1134278	0.0411503	13344.4	26387996	0.957326	0.45	0.1394
F3	Father	14830364	14477363	435595	0.030088	5124.6	14022288	0.968566	0.24	0.1167
F3	Mother	29495114	28624758	1783138	0.0622936	20978.1	26765988	0.935064	0.46	0.2083
F3	Proband child	17411806	17015666	737742	0.0433566	8679.3	16250151	0.955011	0.28	0.1341
F4	E1	22220017	21563255	1644893	0.0762822	19351.7	19870142	0.921482	0.34	0.1565
F4	E2	30789631	29980951	1662082	0.0554379	19553.9	28269897	0.942929	0.48	0.2088
F4	E3	29768702	28989152	1767353	0.060966	20792.4	27150426	0.936572	0.46	0.2029
F4	E4	20031657	19560308	877856	0.0448795	10327.7	18652795	0.953604	0.32	0.1479
F4	E5	23262977	22536624	1133605	0.0503006	13336.5	21325896	0.946277	0.36	0.1683
F4	E6	32142005	31243899	1603747	0.0513299	18867.6	29548860	0.945748	0.5	0.2198
F4	Father	39835908	38792839	393390	0.0101408	4628.1	38368925	0.989072	0.65	0.1316
F4	Mother	21329478	20795750	1122150	0.0539605	13201.8	19643015	0.944569	0.34	0.1435
F4	Proband child	24264586	23612022	1280026	0.0542108	15059.1	22299879	0.944429	0.38	0.1734
F5	E1	29422641	28577735	1939804	0.0678782	22821.2	26554203	0.929192	0.45	0.2006
F5	E2	29445289	28676110	1824431	0.063622	21463.9	26799498	0.934558	0.46	0.1958
F5	E3	20642486	20080522	1197257	0.0596228	14085.4	18832312	0.93784	0.32	0.1498
F5	E4	22437819	21882847	1006295	0.0459856	11838.8	20841443	0.95241	0.36	0.1515
F5	E5	16675095	16275463	1017569	0.0625217	11971.4	15216960	0.934963	0.26	0.1222
F5	E6	15800959	15281813	793869	0.0519486	9339.6	14425179	0.943944	0.25	0.1198
F5	E7	24928746	24161835	2391407	0.0989746	28134.2	21654946	0.896246	0.37	0.1679
F5	E8	16359138	16010526	639707	0.0399554	7526	15340578	0.958156	0.26	0.1167
F5	Father	18783350	18140746	1338424	0.07378	15746.2	16738985	0.922729	0.29	0.1352
F5	Mother	12250190	11969706	521674	0.0435829	6137.3	11426762	0.95464	0.19	0.0961
F5	Proband child	20527009	19923616	1505648	0.075571	17713.5	18355836	0.92131	0.31	0.1467
F6	E1	12881035	12385996	758691	0.0612539	8925.8	11599200	0.936477	0.2	0.0972
F6	E2	24571919	23636315	1625151	0.0687565	19119.4	21955066	0.92887	0.37	0.1729
F6	E3	17602093	16944333	666808	0.0393529	7844.8	16247253	0.958861	0.28	0.1325
F6	E4	26217684	25200124	1112560	0.044149	13088.9	24032586	0.953669	0.41	0.1839
F6	E5	19804354	19054372	1042503	0.054712	12264.7	17964934	0.942825	0.31	0.1463
F6	E6	20195850	19408494	757920	0.0390509	8916.7	18616848	0.959211	0.32	0.1485
F6	Father	16424148	15765592	367113	0.0232857	4319	15377321	0.975372	0.26	0.1239
F6	Mother	24092158	23204353	1500490	0.0646642	17652.8	21669304	0.933847	0.37	0.1709
F6	Proband child	24456528	23540053	1110572	0.047178	13065.6	22388948	0.9511	0.38	0.1752
F8	E1	6487985	6364257	108840	0.0171018	1280.5	6250025	0.982051	0.11	0.0525
F8	E2	7009166	6896991	111867	0.0162197	1316.1	6781508	0.983256	0.12	0.0571
F8	E3	11498755	11302314	129245	0.0114353	1520.5	11166213	0.987958	0.19	0.0797
F8	E5	16045133	15775474	106889	0.00677564	1257.5	15660619	0.992719	0.27	0.1001
F8	E6	12441793	12240892	133641	0.0109176	1572.2	12100789	0.988555	0.21	0.0977
F8	E7	9087258	8934805	72352	0.00809777	851.2	8857442	0.991341	0.15	0.0728
F8	E8	9108660	8956900	90204	0.0100709	1061.2	8861894	0.989393	0.15	0.0738
F8	E9	10980142	10791368	118805	0.0110093	1397.7	10665604	0.988346	0.18	0.0872
F8	E10	12071827	11863860	162712	0.0137149	1914.3	11693023	0.9856	0.2	0.0876
F8	Father	10809996	10609241	220238	0.0207591	2591	10376895	0.9781	0.18	0.0841
F8	Mother	10724713	10533368	275399	0.0261454	3240	10245519	0.972673	0.17	0.0838
F8	Proband child	7558620	7428197	198774	0.0267594	2338.5	7220014	0.971974	0.12	0.0604
F9	E1	10856703	10673184	133105	0.012471	1565.9	10532045	0.986776	0.18	0.0857
F9	E2	18548753	18243792	310657	0.0170281	3654.8	17919549	0.982227	0.31	0.1414
F9	E3	11675011	11483553	181092	0.0157697	2130.5	11294161	0.983508	0.19	0.093
F9	E4	11304010	11103736	160699	0.0144725	1890.6	10935819	0.984877	0.19	0.0873
F9	E5	14840469	14587331	51277	0.00351517	603.3	14531574	0.996178	0.25	0.0816
F9	E6	10179164	10005704	122747	0.0122677	1444.1	9876931	0.98713	0.17	0.0735
F9	E7	11834927	11635832	133106	0.0114393	1566	11495458	0.987936	0.2	0.0925
F9	Father	8335342	8192979	214415	0.0261706	2522.5	7970379	0.97283	0.14	0.0656
F9	Mother	11197885	11012124	278177	0.025261	3272.7	10721478	0.973607	0.18	0.0882
F9	Proband child	9152623	8995160	160716	0.0178669	1890.8	8825253	0.981111	0.15	0.0729
